# Supplementary material for: Role of S1PR1 in Modulating Airway Epithelial Responses to Pseudomonas aeruginosa in Cystic Fibrosis
Source: Pathogens. 2025 Nov 12;14(11):1146. doi: 10.3390/pathogens14111146 (PMC12655217; doi:10.3390/pathogens14111146)
Supplement: Supplementary file 1 [file pathogens-14-01146-s001.zip]

Archive with 1 entries (1 files):
- pathogens-3925176-supplementary.pdf
